# Supplementary material for: Effects of Crocus sativus on glycemic control and cardiometabolic parameters among patients with metabolic syndrome and related disorders: a systematic review and meta-analysis of randomized controlled trials
Source: Nutr Metab (Lond). 2024 May 25;21:28. doi: 10.1186/s12986-024-00806-y (PMC11127410; doi:10.1186/s12986-024-00806-y)
Supplement: Supplementary file 5 — Additional file 5: Figure S11a-Figure S11k. Funnel plot of FBG. Funnel plot of HbA1c. Funnel plot of FINS. Funnel plot of HOMA-IR. Funnel plot of TG. Funnel plot of TC. Funnel plot of HDL. Funnel plot of LDL. Funnel plot of SBP. Funnel plot of DBP. Funnel plot of BMI. [file 12986_2024_806_MOESM5_ESM.zip]

Archive with 12 entries (11 files):
- Additional file 5/
- Additional file 5/Figure S11a.pdf
- Additional file 5/Figure S11b.pdf
- Additional file 5/Figure S11c.pdf
- Additional file 5/Figure S11d.pdf
- Additional file 5/Figure S11e.pdf
- Additional file 5/Figure S11f.pdf
- Additional file 5/Figure S11g.pdf
- Additional file 5/Figure S11h.pdf
- Additional file 5/Figure S11i.pdf
- Additional file 5/Figure S11j.pdf
- Additional file 5/Figure S11k.pdf
