# Supplementary material for: Effects of Crocus sativus on glycemic control and cardiometabolic parameters among patients with metabolic syndrome and related disorders: a systematic review and meta-analysis of randomized controlled trials
Source: Nutr Metab (Lond). 2024 May 25;21:28. doi: 10.1186/s12986-024-00806-y (PMC11127410; doi:10.1186/s12986-024-00806-y)
Supplement: Supplementary file 6 — Additional file 6: Figure S12a, Figure S12b, Figure S12c. Sensitivity analysis of FBG. Sensitivity analysis of HbA1c. Sensitivity analysis of SBP. [file 12986_2024_806_MOESM6_ESM.zip]

Archive with 4 entries (3 files):
- Additional file 6/
- Additional file 6/Fig.S12a.tif
- Additional file 6/Fig.S12b.tif
- Additional file 6/Fig.S12c.tif
